# Supplementary material for: Short communication: Feasibility of dengue vaccine to infect different human cell lines: An alternative potency test using HEK293T cells
Source: PLoS One. 2022 May 6;17(5):e0267653. doi: 10.1371/journal.pone.0267653 (PMC9075668; doi:10.1371/journal.pone.0267653)
Supplement: S1 Data — (XLSX) [file pone.0267653.s004.xlsx]

## Sheet: HEK e VERO
VERO					HEK							VERO				HEK
TIPO 1 - 7 Dias					TIPO 1 - 7 Dias						TIPO 1	5.61	5.56	5.02	5.8	2.52	2.52	2.7	2.31
Dil. (log10)	Ensaio 1	Ensaio 2	Ensaio 4	Ensaio 5	Dil. (log10)	Ensaio 1	Ensaio 2	Ensaio 3	Ensaio 4		TIPO 2	5.53	5.49	4.96	5.57	3.14	3.26	3	2.64
-2.6	10	10	10	10	-1.3	6	4	6	6		TIPO 3	5.47	5.22	4.77	5.91	2.75	2.51	2.31	2.85
-3.2	10	10	10	10	-1.6	2	3	6	2		TIPO 4	5.47	5.53	4.9	5.79	3.04	3.98	3.55	3
-3.8	8	5	9	9	-1.9	1	4	3	1
-4.4	3	4	3	4	-2.2	1	1	0	0
-5	0	1	1	2	-2.5	1	0	1	1
-5.6	0	1	0	2	-2.8	2	1	0	0
-6.2	0	0	1	0	-3.1	0	0	0	0
-6.8	0	0	0	0	-3.4	0	0	0	0
POT.	5.61	5.56	5.02	5.8	POT.	2.52	2.52	2.7	2.31
VERO					HEK
TIPO 2 - 7 Dias					TIPO 2 - 7 Dias
Dil. (log10)	Ensaio 1	Ensaio 2	Ensaio 4	Ensaio 5	Dil. (log10)	Ensaio 1	Ensaio 2	Ensaio 3	Ensaio 4
-2.6	10	10	10	10	-1.3	10	9	9	8
-3.2	10	10	10	10	-1.6	10	8	8	4
-3.8	7	5	8	7	-1.9	4	7	0	1
-4.4	3	3	3	3	-2.2	1	2	3	1
-5	1	1	1	1	-2.5	0	0	1	1
-5.6	0	2	1	0	-2.8	0	1	1	0
-6.2	0	0	0	0	-3.1	0	1	0	0
-6.8	0	0	0	0	-3.4	0	0	0	0
POT.	5.53	5.49	4.96	5.57	POT.	3.14	3.26	3	2.64
VERO					HEK
TIPO 3 - 7 Dias					TIPO 3 - 7 Dias
Dil. (log10)	Ensaio 1	Ensaio 2	Ensaio 4	Ensaio 5	Dil. (log10)	Ensaio 1	Ensaio 2	Ensaio 3	Ensaio 4
-2.6	10	10	10	10	-1.3	8	5	6	8
-3.2	9	9	10	10	-1.6	6	3	2	6
-3.8	6	4	7	8	-1.9	1	2	2	3
-4.4	4	2	2	6	-2.2	1	1	0	2
-5	1	0	1	3	-2.5	0	1	0	0
-5.6	0	1	0	0	-2.8	0	1	0	0
-6.2	0	0	0	0	-3.1	1	0	0	0
-6.8	0	0	0	0	-3.4	0	0	0	0
POT.	5.47	5.22	4.77	5.91	POT.	2.75	2.51	2.31	2.85
VERO					HEK
TIPO 4 - 7 Dias					TIPO 4 - 7 Dias
Dil. (log10)	Ensaio 1	Ensaio 2	Ensaio 4	Ensaio 5	Dil. (log10)	Ensaio 1	Ensaio 2	Ensaio 3	Ensaio 4
-2.6	10	10	10	10	-1.3	10	10	10	9
-3.2	10	9	10	10	-1.6	10	10	9	5
-3.8	6	5	7	9	-1.9	3	8	7	6
-4.4	3	5	3	9	-2.2	0	9	3	2
-5	1	2	0	2	-2.5	0	3	5	0
-5.6	0	0	1	0	-2.8	0	3	0	0
-6.2	0	0	1	0	-3.1	0	1	1	0
-6.8	0	0	0	0	-3.4	0	2	0	0
POT.	5.47	5.53	4.9	5.79	POT.	3.04	3.98	3.55	3

## Sheet: Raw data
VERO - 7 DAYS					HEK - 7 DAYS						POTENCY (log10 CCID50/dose)	VERO				HEK
SEROTYPE 1					SEROTYPE 1						SEROTYPE 1	5.61	5.56	5.02	5.8	2.52	2.52	2.7	2.31
Dil. (log10)	Assay 1	Assay 2	Assay 4	Assay 5	Dil. (log10)	Assay 1	Assay 2	Assay 3	Assay 4		SEROTYPE 2	5.53	5.49	4.96	5.57	3.14	3.26	3	2.64
-2.6	10	10	10	10	-1.3	6	4	6	6		SEROTYPE 3	5.47	5.22	4.77	5.91	2.75	2.51	2.31	2.85
-3.2	10	10	10	10	-1.6	2	3	6	2		SEROTYPE 4	5.47	5.53	4.9	5.79	3.04	3.98	3.55	3
-3.8	8	5	9	9	-1.9	1	4	3	1
-4.4	3	4	3	4	-2.2	1	1	0	0
-5	0	1	1	2	-2.5	1	0	1	1
-5.6	0	1	0	2	-2.8	2	1	0	0
-6.2	0	0	1	0	-3.1	0	0	0	0
-6.8	0	0	0	0	-3.4	0	0	0	0
VERO					HEK
SEROTYPE 2					SEROTYPE 2
Dil. (log10)	Assay 1	Assay 2	Assay 4	Assay 5	Dil. (log10)	Assay 1	Assay 2	Assay 3	Assay 4
-2.6	10	10	10	10	-1.3	10	9	9	8
-3.2	10	10	10	10	-1.6	10	8	8	4
-3.8	7	5	8	7	-1.9	4	7	0	1
-4.4	3	3	3	3	-2.2	1	2	3	1
-5	1	1	1	1	-2.5	0	0	1	1
-5.6	0	2	1	0	-2.8	0	1	1	0
-6.2	0	0	0	0	-3.1	0	1	0	0
-6.8	0	0	0	0	-3.4	0	0	0	0
VERO					HEK
SEROTYPE 3					SEROTYPE 3
Dil. (log10)	Assay 1	Assay 2	Assay 4	Assay 5	Dil. (log10)	Assay 1	Assay 2	Assay 3	Assay 4
-2.6	10	10	10	10	-1.3	8	5	6	8
-3.2	9	9	10	10	-1.6	6	3	2	6
-3.8	6	4	7	8	-1.9	1	2	2	3
-4.4	4	2	2	6	-2.2	1	1	0	2
-5	1	0	1	3	-2.5	0	1	0	0
-5.6	0	1	0	0	-2.8	0	1	0	0
-6.2	0	0	0	0	-3.1	1	0	0	0
-6.8	0	0	0	0	-3.4	0	0	0	0
VERO					HEK
SEROTYPE 4					SEROTYPE 4
Dil. (log10)	Assay 1	Assay 2	Assay 4	Assay 5	Dil. (log10)	Assay 1	Assay 2	Assay 3	Assay 4
-2.6	10	10	10	10	-1.3	10	10	10	9
-3.2	10	9	10	10	-1.6	10	10	9	5
-3.8	6	5	7	9	-1.9	3	8	7	6
-4.4	3	5	3	9	-2.2	0	9	3	2
-5	1	2	0	2	-2.5	0	3	5	0
-5.6	0	0	1	0	-2.8	0	3	0	0
-6.2	0	0	1	0	-3.1	0	1	1	0
-6.8	0	0	0	0	-3.4	0	2	0	0

## Sheet: VERO att
VERO
TIPO 1 - 3 Dias					TIPO 1 - 7 Dias
Dil. (log10)			Ensaio 3	Ensaio 4	Dil. (log10)	Ensaio 1	Ensaio 2	Ensaio 4	Ensaio 5
-2.6			10	10	-2.6	10	10	10	10
-3.2			9	10	-3.2	10	10	10	10
-3.8			8	8	-3.8	8	5	9	9
-4.4			5	6	-4.4	3	4	3	4
-5			2	1	-5	0	1	1	2
-5.6			0	0	-5.6	0	1	0	2
-6.2			0	0	-6.2	0	0	1	0
-6.8			0	0	-6.8	0	0	0	0
POT.			5.02	5.08	POT.	5.61	5.56	5.02	5.8
VERO
TIPO 2 - 3 Dias					TIPO 2 - 7 Dias
Dil. (log10)			Ensaio 3	Ensaio 4	Dil. (log10)	Ensaio 1	Ensaio 2	Ensaio 4	Ensaio 5
-2.6			10	10	-2.6	10	10	10	10
-3.2			10	10	-3.2	10	10	10	10
-3.8			5	7	-3.8	7	5	8	7
-4.4			3	3	-4.4	3	3	3	3
-5			1	0	-5	1	1	1	1
-5.6			0	0	-5.6	0	2	1	0
-6.2			0	0	-6.2	0	0	0	0
-6.8			0	0	-6.8	0	0	0	0
POT.			4.71	4.77	POT.	5.53	5.49	4.96	5.57
VERO
TIPO 3 - 3 Dias					TIPO 3 - 7 Dias
Dil. (log10)			Ensaio 3	Ensaio 4	Dil. (log10)	Ensaio 1	Ensaio 2	Ensaio 4	Ensaio 5
-2.6			10	10	-2.6	10	10	10	10
-3.2			9	10	-3.2	9	9	10	10
-3.8			7	6	-3.8	6	4	7	8
-4.4			3	3	-4.4	4	2	2	6
-5			2	0	-5	1	0	1	3
-5.6			1	0	-5.6	0	1	0	0
-6.2			0	0	-6.2	0	0	0	0
-6.8			0	1	-6.8	0	0	0	0
POT.			4.9	4.77	POT.	5.47	5.22	4.77	5.91
VERO
TIPO 4 - 3 Dias					TIPO 4 - 7 Dias
Dil. (log10)			Ensaio 3	Ensaio 4	Dil. (log10)	Ensaio 1	Ensaio 2	Ensaio 4	Ensaio 5
-2.6			10	10	-2.6	10	10	10	10
-3.2			7	10	-3.2	10	9	10	10
-3.8			5	7	-3.8	6	5	7	9
-4.4			3	2	-4.4	3	5	3	9
-5			1	1	-5	1	2	0	2
-5.6			0	0	-5.6	0	0	1	0
-6.2			0	0	-6.2	0	0	1	0
-6.8			0	0	-6.8	0	0	0	0
POT.			4.51	4.77	POT.	5.47	5.53	4.9	5.79

## Sheet: HEK (2)
HEK 293T
TIPO 1 - 3 Dias						TIPO 1 - 7 Dias							Dil. (log)	HEK 1 - 3 dias	HEK 2 - 3 dias	HEK 3 - 3 dias	HEK 4 - 3 dias
Dil. (log10)	Ensaio 1	Ensaio 2	Ensaio 3	Ensaio 4	HEK 1 - 3 dias	Dil. (log10)	Ensaio 1	Ensaio 2	Ensaio 3	Ensaio 4	HEK 1 - 7 dias		-1.3	8.25	9.75	5.75	10
-1.3	10	6	8	9	8.25	-1.3	6	4	6	2	4.5		-1.6	3.5	7.25	4	9.75
-1.6	5	0	3	6	3.5	-1.6	2	3	6	5	4		-1.9	2.25	4.5	3.25	7.5
-1.9	3	1	0	5	2.25	-1.9	1	4	3	2	2.5		-2.2	1.25	3.75	1	6
-2.2	1	1	0	3	1.25	-2.2	1	1	0	0	0.5		-2.5	1	1.5	1.5	3.25
-2.5	0	0	1	3	1	-2.5	1	0	1	0	0.5		-2.8	0.75	0	0	3
-2.8	1	0	1	1	0.75	-2.8	2	1	0	0	0.75		-3.1	0	0.25	0	0.75
-3.1	0	0	0	0	0	-3.1	0	0	0	0	0		-3.4	0	0.25	0.25	0.75
-3.4	0	0	0	0	0	-3.4	0	0	0	0	0
POT.	2.9	2.14	2.52	3.22		POT.	2.52	2.52	2.7	2.23
HEK 293T
TIPO 2 - 3 Dias						TIPO 2 - 7 Dias							Dil. (log)	HEK 1 - 7 dias	HEK 2 - 7 dias	HEK 3 - 7 dias	HEK 4 - 7 dias
Dil. (log10)	Ensaio 1	Ensaio 2	Ensaio 3	Ensaio 4	HEK 2 - 3 dias	Dil. (log10)	Ensaio 1	Ensaio 2	Ensaio 3	Ensaio 4	HEK 2 - 7 dias		-1.3	4.5	9	6.75	9.75
-1.3	10	9	10	10	9.75	-1.3	10	9	9	8	9		-1.6	4	7.5	4.75	8.5
-1.6	9	3	9	8	7.25	-1.6	10	8	8	4	7.5		-1.9	2.5	3	1.25	6
-1.9	5	1	6	6	4.5	-1.9	4	7	0	1	3		-2.2	0.5	1.75	1.75	3.5
-2.2	4	3	4	4	3.75	-2.2	1	2	3	1	1.75		-2.5	0.5	0.5	0	2
-2.5	2	0	2	2	1.5	-2.5	0	0	1	1	0.5		-2.8	0.75	0.5	0	0.75
-2.8	0	0	0	0	0	-2.8	0	1	1	0	0.5		-3.1	0	0.25	0.25	0.5
-3.1	0	0	0	1	0.25	-3.1	0	1	0	0	0.25		-3.4	0	0	0	0.5
-3.4	0	1	0	0	0.25	-3.4	0	0	0	0	0
POT.	3.34	2.75	3.39	3.39		POT.	3.14	3.26	3	2.64
HEK 293T
TIPO 3 - 3 Dias						TIPO 3 - 7 Dias
Dil. (log10)	Ensaio 1	Ensaio 2	Ensaio 3	Ensaio 4	HEK 3 - 3 dias	Dil. (log10)	Ensaio 1	Ensaio 2	Ensaio 3	Ensaio 4	HEK 3 - 7 dias
-1.3	8	1	7	7	5.75	-1.3	8	3	8	8	6.75
-1.6	4	2	5	5	4	-1.6	6	7	0	6	4.75
-1.9	2	2	5	4	3.25	-1.9	1	1	0	3	1.25
-2.2	2	0	1	1	1	-2.2	1	3	1	2	1.75
-2.5	1	1	2	2	1.5	-2.5	0	0	0	0	0
-2.8	0	0	0	0	0	-2.8	0	0	0	0	0
-3.1	0	0	0	0	0	-3.1	1	0	0	0	0.25
-3.4	0	1	0	0	0.25	-3.4	0	0	0	0	0
POT.	2.75	2.04	2.9	2.85		POT.	2.75	2.58	2.23	2.85
HEK 293T
TIPO 4 - 3 Dias						TIPO 4 - 7 Dias
Dil. (log10)	Ensaio 1	Ensaio 2	Ensaio 3	Ensaio 4	HEK 4 - 3 dias	Dil. (log10)	Ensaio 1	Ensaio 2	Ensaio 3	Ensaio 4	HEK 4 - 7 dias
-1.3	10	10	10	10	10	-1.3	10	10	10	9	9.75
-1.6	10	10	9	10	9.75	-1.6	10	10	9	5	8.5
-1.9	8	8	6	8	7.5	-1.9	3	8	7	6	6
-2.2	7	6	5	6	6	-2.2	0	9	3	2	3.5
-2.5	5	3	2	3	3.25	-2.5	0	3	5	0	2
-2.8	4	2	3	3	3	-2.8	0	3	0	0	0.75
-3.1	3	0	0	0	0.75	-3.1	0	1	1	0	0.5
-3.4	3	0	0	0	0.75	-3.4	0	2	0	0	0.5
POT.	4.15	3.7	3.55	3.74		POT.	3.04	3.98	3.55	3

## Sheet: VERO (2)
VERO
TIPO 1 - 3 Dias						TIPO 1 - 7 Dias
Dil. (log10)			Ensaio 3	Ensaio 4	TIPO 1 - 3 Dias	Dil. (log10)	Ensaio 1	Ensaio 2	Ensaio 4	Ensaio 5	TIPO 1 - 7 Dias		Dil. (log)	TIPO 1 - 3 Dias	TIPO 2 - 3 Dias	TIPO 3 - 3 Dias	TIPO 4 - 3 Dias
-2.6			10	10	10	-2.6	10	10	10	10	10		-2.6	10	10	10	10
-3.2			9	10	9.5	-3.2	10	10	10	10	10		-3.2	9.5	10	9.5	8.5
-3.8			8	8	8	-3.8	8	5	9	9	7.75		-3.8	8	6	6.5	6
-4.4			5	6	5.5	-4.4	3	4	3	4	3.5		-4.4	5.5	3	3	2.5
-5			2	1	1.5	-5	0	1	1	2	1		-5	1.5	0.5	1	1
-5.6			0	0	0	-5.6	0	1	0	2	0.75		-5.6	0	0	0.5	0
-6.2			0	0	0	-6.2	0	0	1	0	0.25		-6.2	0	0	0	0
-6.8			0	0	0	-6.8	0	0	0	0	0		-6.8	0	0	0.5	0
POT.			5.02	5.08		POT.	5.61	5.56	5.02	5.8
VERO
TIPO 2 - 3 Dias						TIPO 2 - 7 Dias							Dil. (log)	TIPO 1 - 7 Dias	TIPO 2 - 7 Dias	TIPO 3 - 7 Dias	TIPO 4 - 7 Dias
Dil. (log10)			Ensaio 3	Ensaio 4	TIPO 2 - 3 Dias	Dil. (log10)	Ensaio 1	Ensaio 2	Ensaio 4	Ensaio 5	TIPO 2 - 7 Dias		-2.6	10	10	10	10
-2.6			10	10	10	-2.6	10	10	10	10	10		-3.2	10	10	9.5	9.75
-3.2			10	10	10	-3.2	10	10	10	10	10		-3.8	7.75	6.75	6.25	6.75
-3.8			5	7	6	-3.8	7	5	8	7	6.75		-4.4	3.5	3	3.5	5
-4.4			3	3	3	-4.4	3	3	3	3	3		-5	1	1	1.25	1.25
-5			1	0	0.5	-5	1	1	1	1	1		-5.6	0.75	0.75	0.25	0.25
-5.6			0	0	0	-5.6	0	2	1	0	0.75		-6.2	0.25	0	0	0.25
-6.2			0	0	0	-6.2	0	0	0	0	0		-6.8	0	0	0	0
-6.8			0	0	0	-6.8	0	0	0	0	0
POT.			4.71	4.77		POT.	5.53	5.49	4.96	5.57
VERO
TIPO 3 - 3 Dias						TIPO 3 - 7 Dias
Dil. (log10)			Ensaio 3	Ensaio 4	TIPO 3 - 3 Dias	Dil. (log10)	Ensaio 1	Ensaio 2	Ensaio 4	Ensaio 5	TIPO 3 - 7 Dias
-2.6			10	10	10	-2.6	10	10	10	10	10
-3.2			9	10	9.5	-3.2	9	9	10	10	9.5
-3.8			7	6	6.5	-3.8	6	4	7	8	6.25
-4.4			3	3	3	-4.4	4	2	2	6	3.5
-5			2	0	1	-5	1	0	1	3	1.25
-5.6			1	0	0.5	-5.6	0	1	0	0	0.25
-6.2			0	0	0	-6.2	0	0	0	0	0
-6.8			0	1	0.5	-6.8	0	0	0	0	0
POT.			4.9	4.77		POT.	5.47	5.22	4.77	5.91
VERO
TIPO 4 - 3 Dias						TIPO 4 - 7 Dias
Dil. (log10)			Ensaio 3	Ensaio 4	TIPO 4 - 3 Dias	Dil. (log10)	Ensaio 1	Ensaio 2	Ensaio 4	Ensaio 5	TIPO 4 - 7 Dias
-2.6			10	10	10	-2.6	10	10	10	10	10
-3.2			7	10	8.5	-3.2	10	9	10	10	9.75
-3.8			5	7	6	-3.8	6	5	7	9	6.75
-4.4			3	2	2.5	-4.4	3	5	3	9	5
-5			1	1	1	-5	1	2	0	2	1.25
-5.6			0	0	0	-5.6	0	0	1	0	0.25
-6.2			0	0	0	-6.2	0	0	1	0	0.25
-6.8			0	0	0	-6.8	0	0	0	0	0
POT.			4.51	4.77		POT.	5.47	5.53	4.9	5.79

## Sheet: Compilado
									HEK 3 dias	HEK 7 dias	VERO 3 dias	VERO 7 dias
	Ensaio	Incubação	Tipo 1	Tipo 2	Tipo 3	Tipo 4		Sorotipo	Potência	Potência	Potência	Potência
	1	3 dias	2.9	3.34	2.75	4.15		1	2.9	2.52	5.02	5.61
	2	3 dias	2.14	2.75	2.04	3.71		1	2.14	2.52	5.08	5.56
	3	3 dias	2.52	3.39	2.9	3.55		1	2.52	2.7		5.02
	4	3 dias	3.22	3.39	2.85	3.74		1	3.22	2.23		5.8
								2	3.34	3.14	4.71	5.53
	Ensaio	Incubação	Tipo 1	Tipo 2	Tipo 3	Tipo 4		2	2.75	3.26	4.77	5.49
	1	7 dias	2.52	3.14	2.75	3.04		2	3.39	3		4.96
	2	7 dias	2.52	3.26	2.58	4		2	3.39	2.64		5.57
	3	7 dias	2.7	3	2.23	3.55		3	2.75	2.75	4.9	5.47
	4	7 dias	2.23	2.64	2.85	3		3	2.04	2.58	4.77	5.22
								3	2.9	2.23		4.77
	Ensaio	Incubação	Tipo 1	Tipo 2	Tipo 3	Tipo 4		3	2.85	2.85		5.91
	3	3 dias	5.02	4.71	4.9	4.51		4	4.15	3.04	4.51	5.47
	4	3 dias	5.08	4.77	4.77	4.77		4	3.71	4	4.77	5.53
								4	3.55	3.55		4.9
	Ensaio	Incubação	Tipo 1	Tipo 2	Tipo 3	Tipo 4		4	3.74	3		5.79
	1	7 dias	5.61	5.53	5.47	5.47		média total	3.08375	2.87562	4.81625	5.4125
	2	7 dias	5.56	5.49	5.22	5.53		desv pad	0.582625	0.467004	0.181103	0.340323
	4	7 dias	5.02	4.96	4.77	4.9
	5	7 dias	5.8	5.57	5.91	5.79
	HEK 293T
	Ensaio	Dias de incubação	Tipo 1	Tipo 2	Tipo 3	Tipo 4
	1	3 dias	2.9	3.34	2.75	4.15
	1	7 dias	2.52	3.14	2.75	3.04
	2	3 dias	2.14	2.75	2.04	3.71
	2	7 dias	2.52	3.26	2.58	4
	3	3 dias	2.52	3.39	2.9	3.55
	3	7 dias	2.7	3	2.23	3.55
	4	3 dias	3.22	3.39	2.85	3.74
	4	7 dias	2.23	2.64	2.85	3
	VERO
	Ensaio	Dias de incubação	Tipo 1	Tipo 2	Tipo 3	Tipo 4
	1	3 dias
	1	7 dias	5.61	5.53	5.47	5.47
	2	3 dias
	2	7 dias	5.56	5.49	5.22	5.53
	3	3 dias	5.02	4.71	4.9	4.51
	3	7 dias
	4	3 dias	5.08	4.77	4.77	4.77
	4	7 dias	5.02	4.96	4.77	4.9
	5	3 dias
	5	7 dias	5.8	5.57	5.91	5.79
			5.4975	5.3875	5.3425	5.4225
			0.334701	0.286865	0.476471	0.375
